# Supplementary material for: Development of Hot Trub and Coffee Silverskin Phytoextracts for Sustainable Aerosol Disinfectant Application
Source: Foods. 2025 Jul 16;14(14):2496. doi: 10.3390/foods14142496 (PMC12296017; doi:10.3390/foods14142496)
Supplement: Supplementary file 1 [file foods-14-02496-s001.zip]

Archive with 1 entries (1 files):
- foods-3674136-supplementary.pdf
